# Supplementary material for: Clostridium butyricum relieve the visceral hypersensitivity in mice induced by Citrobacter rodentium infection with chronic stress
Source: PeerJ. 2021 Jun 21;9:e11585. doi: 10.7717/peerj.11585 (PMC8223894; doi:10.7717/peerj.11585)
Supplement: Supplemental Information 3 [file peerj-09-11585-s003.xlsx]

## Sheet: Sheet1
		AVE	STD			AVE	STD			AVE	STD			AVE	STD			AVE	STD
CR10	2	1.33333	0.344265	CR15	2	2	0.349603	CR20	2	2	0.513938	CR25	3	3.5	0.459468	CR30	4	4	0.221527
	1		mean		2		mean		3		mean		4		mean		4		mean
	1		0.777778		1		1.83333		2		2.31944		4		2.91667		4		3.86111
					3				1				3				3
	1	0.666667
	0				1	1.33333			2	2.25			3	3			4	4
	1				2				2				2				4
					1				3				4				4
	1	0.666667							2
	1				2	1.66667							2	2.75			4	4
	0				1								3				4
					2				2	2.33333			3				4
	0	0.333333			2	2			3				3
	1				3				2								3	3.5
	0				2								3	2.66667			3
					1				2	2.33333			3				4
	0	0.666667							2				2				4
	1				2	2.33333			3
	1				2												4	3.66667
					3				3	2.75			2	2.25			3
	1	1							2				3				4
	0				2	1.66667			3				2
	2				2				3				2				4	4
	1				1												4
									2	2.25			3	3.33333			4
									3				3
									2				4
									2
CO10	0	0.333333	0.501848	CO15	0	1	0.443053	CO20	2	2.33333	0.547723	CO25	3	2.75	0.393524	CO30	4	3.5	0.152904
	0		mean		1		mean		2		mean		3		mean		3		mean
	1		0.444444		2		0.944444		3		1.83333		2		2.625		3		3.40278
													3				4
	2	1.33333			2	1.66667			3	2.33333			3	3			3	3.33333
	1				2				3				3				3
	1				1				1				3				4
	1	0.666667			1	1			2	2.33333			2	2			3	3.33333
	0				2				2				2				3
	1				0				3				3				4
					1	0.333333			2	1.33333			3	2.66667			3	3.25
	0	0.333333			0				1				3				3
	0				0				1				2				3
	1																4
					1	0.666667			1	1.33333			2	2.33333			3	3.66667
	0	0			0				1				2				4
	0				1				2				3				4
	0
					0	1			1	1.33333			3	3			4	3.33333
	0	0			2				1				3				3
	0				1				2				3				3
	0
																					n=6
																			CR VS CO	2组间	Paired t test
																					P value	0.0097
																					P value summary	**
																					Significantly different (P < 0.05)?	Yes
				C015 VS CR15	P value	0.0032
					P value summary	**
					Significantly different (P < 0.05)?	Yes
CL10	1	0.333333	0.349603	CL15	2	1.66667	0.408248	CL20	2	2.33333	0.315128	CL25	3	2.66667	0.499305	CL30	4	4	0.16457
	0				1				2				3				4
	0		0.5		2		1.33333		3		2.04167		2		2.70833		4		3.79167
	0	0			2	1.66667			2	2.33333			2	2.33333			4	3.66667
	0				2				2				2				3
	0				1				3				3				4
	1	0.666667			2	1.5			2	1.66667			3	2.5			4	3.66667
	1				1				2				2				4
	0				2				1				3				3
					1								2
	0	0.666667			2	1.5			3	2.25			3	2.75			4	3.75
	1				2				2				2				3
	1				1				2				3				4
					1				2				3				4
	0	1			2	1			2	2			2	2.33333			4	3.66667
	2				1				2				3				3
	1				0				2				2				4
	0	0.333333			1	0.666667			2	1.66667			4	3.66667			4	4
	0				1				1				3				4
	1				0				2				4				4
																				2组间	P value	0.0894
																					P value summary	ns
A10	0	0.666667	0.250924	A15	2	1.66667	0.389682	A20	2	2	0.501848	A25	3	3	0.280954	A30	3	3.5	0.213546
	1				2				2				3				3
	1		0.944444		1		1.72222		2		2.55556		3		3.43056		4		3.81944
																	4
	1	1			1	1.33333			2	2			3	3.66667			4	3.66667
	1				1				2				4				3
	1				2				2				4				4
	2	1			2	2.33333			3	3			4	3.66667			4	4
	1				3				3				3				4
	0				2				3				4				4
	1	1			2	2			3	3			4	3.66667			4	4
	1				2				3				4				4
	1				2				3				3				4
	0	0.666667			1	1.66667											4	3.75
	1				2				3	2.33333			3	3.25			3
	1				2				2				3				4
									2				3				4
	1	1.33333			0	1.33333							4				4	4
	2				2				3	3							4
	1				2				3				3	3.33333			4
									3				3
													4
	C.rodentium			Control			C.rodentium+C.butyricum			C.rodentium+Antibiotics
water/ml	mean	sd	n	mean	sd	n	mean	sd	n	mean	sd	n
0.1	0.777778	0.344265	6	0.444444	0.501848	6	0.5	0.3496	6	0.944444	0.250924	6
0.15	1.83333	0.349603	6	0.944444	0.443053	6	1.33333	0.408248	6	1.72222	0.389682	6
0.2	2.31944	0.513938	6	1.83333	0.547723	6	2.04167	0.315128	6	2.55556	0.501848	6
0.25	2.91667	0.459468	6	2.625	0.393524	6	2.70833	0.499305	6	3.43056	0.280954	6
0.3	3.86111	0.221527	6	3.40278	0.152904	6	3.79167	0.16457	6	3.81944	0.213546	6
When x=0.15ml			t-text	TWO GROUP:
C015 VS CR15	P value	0.0032		CR VS CO	Column B	Control	CB VS CO	Column C	C.rodentium+C.butyricum			ANT vs CR	Column D	C.rodentium+Antibiotics
	P value summary	##			vs.	vs.		vs.	vs.				vs.	vs.
	Significantly different (P < 0.05)?	Yes			Column A	C.rodentium		Column A	C.rodentium				Column A	C.rodentium
					Paired t test			Paired t test					Paired t test
					P value	0.0097		P value	0.0186	0.019			P value	0.2396
					P value summary	**		P value summary	*				P value summary	ns
					Significantly different (P < 0.05)?	Yes		Significantly different (P < 0.05)?	Yes				Significantly different (P < 0.05)?	No
					95% confidence interval	-0.7855 to -0.1978		95% confidence interval	-0.4600 to -0.07332				95% confidence interval	-0.1545 to 0.4601

## Sheet: Sheet2
AWR scores	mice1				mice2				mice3				mice4				mice5				mice6
C.rodentium 0.1ml	2	1	1		1	0	1		1	1	0		0	1	0		0	1	1		1	0	1
C.rodentium 0.15ml	2	1	3		1	2	1		2	1	2		2	2	1		2	2	3		2	2	1
C.rodentium 0.20ml	2	3	1		2	2	3		2	3	2		2	2	3		3	2	3		2	3	2
C.rodentium 0.25ml	3	4	3		3	2	4		3	3	3		3	3	2		2	3	2		3	3	4
C.rodentium 0.30ml	4	4	3		4	4	4		4	4	4		3	3	4		4	3	4		4	4	4
Control 0.1ml	0	0	1		2	1	1		1	0	1		0	0	1		0	0	0		0	0	0
Control 0.15ml	0	1	2		2	2	1		1	2	0		1	0	0		1	0	1		0	2	1
Control 0.20ml	2	2	3		3	3	1		2	2	3		2	1	1		1	1	2		1	1	2
Control 0.25ml	3	3	2		3	3	3		2	2	3		3	3	2		2	2	3		3	3	3
Control 0.30ml	4	3	3		3	3	4		3	3	4		3	3	4		3	4	4		4	3	3
C.rodentium+C.butyricum 0.1ml	1	0	0		0	0	0		1	1	0		0	1	1		0	2	1		0	0	1
C.rodentium+C.butyricum 0.15ml	2	1	2		2	2	1		2	1	1		2	2	1		2	1	0		1	1	0
C.rodentium+C.butyricum 0.20ml	2	2	3		2	2	3		2	2	1		3	2	2		2	2	2		2	1	2
C.rodentium+C.butyricum 0.25ml	3	3	2		2	2	3		3	2	2		3	2	3		2	3	2		4	3	4
C.rodentium+C.butyricum 0.30ml	4	4	4		4	3	4		4	4	3		4	3	4		4	3	4		4	4	4
C.rodentium+Antibiotic 0.1ml	0	1	1		1	1	1		2	1	0		1	1	1		0	1	1		1	2	1
C.rodentium+Antibiotic 0.15ml	2	2	1		1	1	2		2	3	2		2	2	2		1	2	2		0	2	2
C.rodentium+Antibiotic 0.20ml	2	2	2		2	2	2		3	3	3		3	3	3		3	2	2		3	3	3
C.rodentium+Antibiotic 0.25ml	3	3	3		3	4	4		4	3	4		4	4	3		3	3	4		3	3	4
C.rodentium+Antibiotic 0.30ml	3	4	4		4	3	4		4	4	4		4	4	4		4	3	4		4	4	4
